# Supplementary material for: Evolution of anthozoan polyp retraction mechanisms: convergent functional morphology and evolutionary allometry of the marginal musculature in order Zoanthidea (Cnidaria: Anthozoa: Hexacorallia)
Source: BMC Evol Biol. 2015 Jun 30;15:123. doi: 10.1186/s12862-015-0406-1 (PMC4486433; doi:10.1186/s12862-015-0406-1)
Supplement: Additional file 1: Table S1. — Individual character states and their sources. Taxon X character matrix that identifies individual data sources. [file 12862_2015_406_MOESM1_ESM.xlsx]

## Sheet: Character Record
Taxa & Data Sources	Unique ID	Type of marginal musculature (0=branchiform endodermal, 1=cteniform endodermal, 2=spindly-cteniform endodermal, 3=discontiguous endodermal, 4=meso-endo transitional, 5=cyclically transitional, 6=discontiguous mesogleal, 7=linear mesogleal, 8=reticulate mesogleal, 9=orthogonally-reticulate mesogleal, 10=endo-meso transitional, 11=simplified mesogleal)	Mean length of marginal muscle (µm)	Mean max. diameter of marginal muscle (µm)	Mean max. height of attachment sites of marginal muscle (µm)	Mean CS-area of marginal muscle x 103 (um2)	Mean # of loops or pleats of marginal muscle	Mean max. Polyp diam contracted (mm)	Mean max polyp diam expanded (mm)
Isozoanthus giganteus	SA 259	0	3182.2	657.6	384	331.052	192.4	5	20
Source of I. giganteus data		MB	MB	MB	MB	MB	MB	60	61
Isozoanthus cf. giganteus	SA 263	0	4262.7	470.8	128.2	265.221	236.1	?	?
Source of I. cf. giganteus data		MB	MB	MB	MB	MB	MB	?	?
Microzoanthus kagerou	NMNH 316	2	298.3	51.6	27.4	3.65443	13	1.9	3
Source of M. kagerou data		34	34	34	34	MB	34	MB	37
Epizoanthus illoricatus	Eill	11	120	91	52	2.457	11	1.25	2.97619
Source of E. illoricatus data		62	62	62	62	62	62	62	estimated
Epizoanthus aff. illoricatus	SIO 252	8	1704	254.6	201.7	133.632	122.4	4.9	11.6667
Source of E. aff. illoricatus data		MB	MB	MB	MB	MB	MB	MB	estimated
Epizoanthus aff. arenaceus [HI]	NMNH 100	8	1658.5	273.7	80.6	91.1616	266.1	5	11.9048
Source of E. aff. arenaceus [HI] data		MB	MB	MB	MB	MB	MB	MB	estimated
Epizoanthus cf. balanorum	PER 239	8	1306.1	263.2	176.4	72.0767	64.2	3	7.14286
Source of E. cf. balanorum data		MB	MB	MB	MB	MB	MB	63	estimated
Epizoanthus cf arenaceus ingenborgae	MED 65	8	973	146	105	31.963	46	6	14.2857
Source of E. cf. arenaceus data		64	64	64	64	64	65	64	estimated
Epizoanthus fiordicus	Efio	?	?	?	?	?	?	5	8
Source of E. fiordicus data		?	?	?	?	?	?	66	66
Epizoanthus cf. ramosus	NIP 154	8	1166.8	222.8	128.4	41.7602	92.8	?	?
Source of E. cf. ramosus data		MB	MB	MB	MB	MB	MB	?	?
Epizoanthus lindhali	Elind	8	?	?	?	?	56	8	19.0476
Source of E. lindhali data		67	?	?	?	?	67	61	estimated
Epizoanthus incrustatus	ARC 269	8	1674.12	299	194.5	104.87	66.375	5.9	14.0476
Source of E. incrustatus data		MB	MB	MB	MB	MB	MB	67	estimated
Epizoanthus scotinus	WA 166	8	1220.6	163	120	49.0682	109.8	?	10
Source of E. scotinus data		MB	MB	MB	MB	MB	MB	?	68
Epizoanthus paguricola	Epag	8	882	225	195	44.6512	39	2	6
Source of E. paguricola data		64	64	64	64	64	64	64	64
Mesozoanthus fossii [1]	MF 1	?	?	?	?	?	?	6	10
Source of M. fossi [1] data		?	?	?	?	?	?	66	66
Corallizoanthus aff. tsukaharai [NZ]	NZ 66	5	729	86.2	44.6	16.6183	25.8	?	?
Source of C. aff. tsukaharai [NZ] data		MB	MB	MB	MB	MB	MB	?	?
Corallizoanthus tsukaharai	USNM 281	5	474	87.9	62.3	8.04026	18.7	3.9	7.7
Source of C. tsukaharai data		34	34	34	34	MB	34	69	69
Corallizoanthus aff. tsukaharai [CA]	NMNH 258	5	377.2	87.4	51.9	6.30021	12.9	3.5	?
Source of E. aff. tsukaharai [CA] data		MB	MB	MB	MB	MB	MB	MB	?
Savalia lucifica	USNM 69	1	222.8	58.6	26.4	2.06939	18	2.5	3.5
Source of S. lucifica data		MB	MB	MB	MB	MB	70	70	70
Savalia savaglia	NMNH 280	5	354.8	95.7	27.7	6.02921	33.9	5	11.9048
Source of S. savaglia data		MB	MB	MB	MB	MB	MB	71	estimated
Antipathozoanthus macaronesicus [CV]	CV	10	?	?	?	?	?	5	30
Source of A. macaronesicus [CV] data		71	?	?	?	?	?	71	71
Antipathozoanthus hickmani	USNM 283	1	417.2	78.9	36.5	5.02005	44.4	2.3	12
Source of A. hickmani data		34	34	34	34	MB	34	MB	34
Parazoanthus cutressi	TOB 44	11	33	13	5	0.2145	9	?	0.3
Source of P. cutressi data		43	43	43	43	43	43	?	43
Parazoanthus puertoricense	NAV 58	1	132	63	21	2.079	11	?	1.5
Source of P. puertoricense data		43	43	43	43	43	43	?	43
Parazoanthus catenularis	TOB 37	1	136	59	23	2.006	10	?	1
Source of P. catenularis data		43	43	43	43	43	43	?	43
Parazoanthus aff. parasiticus [NIP]	NIP 155	1	421.7	50.6	26.8	6.84296	19	2.4	5.71429
Source of P. aff. parasiticus [NIP] data		MB	MB	MB	MB	MB	MB	MB	estimated
Parazoanthus parasiticus	TOB 47	1	250	61	17	3.8125	11	?	1.5
Source of P. parasiticus data		43	43	43	43	43	43	?	43
Parazoanthus aff. juanfernandezii [FRA]	FRA PC1	1	495.9	66.4	19.5	6.17072	30.6	3.7	8.80952
Source of P. aff. juanfernandezii [FRA] data		MB	MB	MB	MB	MB	MB	MB	estimated
Parazoanthus aff. juanfernandezii [CA]	CA 128	1	818.2	83	46	20.2116	30	?	?
Source of P. aff. juanfernandezii [CA] data		MB	MB	MB	MB	MB	MB	?	?
Parazoanthus juanfernandezii	CHI 187	1	1146.4	247.3	42.3	39.3822	51.5	6.8	16.1905
Source of P. juanfernandezii data		MB	MB	MB	MB	MB	MB	MB	estimated
Parazoanthus axinellae	SPA M1	1	785.5	76.5	37.9	20.0752	30.1	3.5	8.33333
Source of P. axinellae data		MB	MB	MB	MB	MB	MB	64	estimated
Parazoanthus anguicomus	IRE 266	1	682.5	107.7	60.7	20.6318	39.3	4.4	10.4762
Source of P. anguicomus data		MB	MB	MB	MB	MB	MB	MB	estimated
Parazoanthus capensis	SA 262	1	390	109.8	40.5	6.40554	31.3	3.7	8.80952
Source of P. capensis data		MB	MB	MB	MB	MB	MB	MB	estimated
Parazoanthus swiftii	TOB 127	1	352.857	41.2857	21	4.19557	9	3.5	2.5
Source of P. swiftii data		MB	MB	MB	MB	MB	MB	MB	43
Parazoanthus aff. swiftii [NUR]	PER 249	1	434.111	38.7778	20	5.01966	21.5556	1.9	4.52381
Source of P. aff. swiftii [NUR] data		MB	MB	MB	MB	MB	MB	MB	estimated
Parazoanthus darwini	USNM 314	1	480	75.8	50.9	9.65292	20.3	2.4	6
Source of P. darwini data		MB	34	34	34	MB	34	46	46
Parazoanthus aff. swiftii [Sal]	PER 241	1	506.7	45	29.3	6.83791	37	1.9	4.52381
Source of P. aff. swiftii [Sal] data		MB	MB	MB	MB	MB	MB	MB	estimated
Terrazoanthus minutus	USNM 88	11	550	219	110	19.272	17	2.5	3
Source of T. minutus data		70	70	70	70	70	70	70	70
Terrazoanthus patagonichus	PER 237	4	1256.7	228.1	153.3	42.3303	83.1	3.3	7.85714
Source of T. patagonichus data		MB	MB	MB	MB	MB	MB	MB	estimated
Terrazoanthus onoi	USNM 285	4	857.9	124.4	94.2	16.7216	54.5	2.6	12
Source of T. onoi data		34	34	34	34	MB	34	MB	34
Terrazoanthus californicus	PER 243	4	1110.83	184.5	127	30.289	94.5	4.1	9.7619
Source of T. californicus data		MB	MB	MB	MB	MB	MB	MB	estimated
Terrazoanthus sinnigeri	USNM 315	4	903.2	140.1	105.8	22.6293	62	2.2	8
Source of T. sinnigeri data		34	34	34	34	MB	34	MB	34
Hydrozoanthus tunicans	CUR 182	1	480.6	43.6	19.9	5.88969	58.4	3.7	3.7
Source of H. tunicans data		43	MB	MB	MB	MB	MB	MB	43
Hydrozoanthus antumbrosus	CUR 180	1	595.7	42.5	20.6	10.7396	38	4.2	4.3
Source of H. antumbrosus data		MB	MB	MB	MB	MB	MB	33	33
Hydrozoanthus gracilis	NIP 153	1	252.2	45.8	14.5	1.94491	30.8	2.5	5.95238
Source of H. gracilis data		MB	MB	MB	MB	MB	MB	63	estimated
Neozoanthus caleyi		3	847	74	22	15.6695	57	?	5
Source of N. caleyi data		72	72	72	72	72	72	?	72
Isaurus tuberculatus	JSR 112	9	3892.33	314.333	45.6667	465.262	739.5	8	19.0476
Source of I. tuberculatus data		MB	MB	MB	MB	MB	MB	73	estimated
Zoanthus gigantus	ZgYS1	6	?	?	?	?	?	7.5	25
Source of Z. gigantus data		74	?	?	?	?	?	74	74
Zoanthus pulchellus	PAN 7	6	3165	659	110	166.859	210	?	10
Source of Z. pulchellus data		75	75	75	75	75	75	?	75
Zoanthus sansibaricus	ZAT7	6	?	?	?	?	201	4	12
Source of Z. sansibaricus data		76	?	?	?	?	76	74	74
Acrozoanthus australiae [Indo]	Acro05	6	1528	278	139	29.7349	28	8	8
Source of A. australiae [Indo] data		41	41	41	41	41	41	41	41
Zoanthus vietnamensis	ZvSH3	6	?	?	?	?	54	5	11.9048
Source of Z. vietnamensis data		77	?	?	?	?	77	77	estimated
Zoanthus kuroshio	USNM 317	6	1192.3	223.9	38	17.2829	151	3.8	12
Source of Z. kuroshio data		34	34	34	34	MB	34	74	74
Zoanthus sociatus	SMG2	6	5000	?	?	?	96	?	4
Source of Z. sociatus data		73	78	?	?	?	73	?	78
Palythoa singaporensis	Psing	7	?	?	?	?	70	12	28.5714
Source of P. singaporensis data		77	?	?	?	?	77	77	estimated
Palythoa heliodiscus	JSR 109	7	1386.4	176.7	36.2	14.9536	113	6	14.2857
Source of P. heliodiscus data		MB	MB	MB	MB	MB	MB	79	estimated
Sphenopus marsupialis	Sphem	7	?	?	?	?	?	33	78.5714
Source of S. marsupialis data		19	?	?	?	?	?	80	estimated
Palythoa tuberculosa	PtCN1	7	?	?	?	?	54	8	19.0476
Source of P. tuberculosa data		81	?	?	?	?	81	81	estimated
Palythoa cf. caribaeorum	TOB 33	7	6703	549	27	294.396	76	4	9
Source of P. cf. caribaeorum data		75	75	75	75	75	75	75	75
Palythoa mutuki	JSR 152	7	2644.22	380.667	98	120.196	106.875	?	10
Source of P. mutuki data		MB	MB	MB	MB	MB	MB	?	79
